# Supplementary material for: Heterogeneity and Differentiation Trajectories of Infiltrating CD8+ T Cells in Lung Adenocarcinoma
Source: Cancers (Basel). 2022 Oct 22;14(21):5183. doi: 10.3390/cancers14215183 (PMC9658355; doi:10.3390/cancers14215183)
Supplement: Supplementary file 1 [file cancers-14-05183-s001.zip]

Archive with 14 entries (14 files):
- Figure S1.pdf
- Figure S2.pdf
- Figure S3.pdf
- Figure S4.pdf
- Figure S5.pdf
- Figure S6.pdf
- Figure S7.pdf
- Figure S8.pdf
- Supplementary figure legends.pdf
- Table S1.xlsx
- Table S2.xlsx
- Table S3.xlsx
- Table S4.pdf
- Table S5.xlsx
