# Supplementary material for: Heterogeneity and Differentiation Trajectories of Infiltrating CD8+ T Cells in Lung Adenocarcinoma
Source: Cancers (Basel). 2022 Oct 22;14(21):5183. doi: 10.3390/cancers14215183 (PMC9658355; doi:10.3390/cancers14215183)
Supplement: Supplementary file 1 [file cancers-14-05183-s001.zip › Table S1.xlsx]

## Sheet: 26 DEGs
Table S1. 26 DEGs of ETL subset compared to other subsets.
26 DEGs
Genes	log2FC	pct.1	pct.2	P value	Adjusted P value
GEM	1.39277	0.285	0.015	5.28868e-155	8.32914e-151
TNFRSF9	1.67534	0.381	0.051	4.04592e-103	6.37193e-99
KRT86	1.9421	0.359	0.05	1.42682e-92	2.2471e-88
GAPDH	1.25141	0.993	0.948	3.20594e-86	5.04903e-82
TNFRSF18	1.43644	0.344	0.051	6.00542e-83	9.45794e-79
SNX9	1.04234	0.359	0.064	4.30375e-69	6.77798e-65
CHN1	1.11724	0.267	0.037	6.44205e-67	1.01456e-62
DUSP4	1.291	0.863	0.4	2.71943e-63	4.28283e-59
CXCL13	2.05813	0.333	0.062	1.13174e-61	1.78238e-57
CTLA4	1.07703	0.348	0.068	9.98845e-60	1.57308e-55
GZMB	1.48102	0.896	0.508	1.91923e-54	3.02259e-50
CXCR6	1.18879	0.481	0.163	5.42979e-42	8.55137e-38
DUSP1	-1.71529	0.337	0.642	2.98399e-34	4.69949e-30
RBPJ	1.15026	0.556	0.251	1.17104e-33	1.84427e-29
PKM	1.10239	0.704	0.383	2.56114e-33	4.03354e-29
RALA	1.00508	0.341	0.107	1.0777e-32	1.69727e-28
IGKC	-1.38466	0.281	0.652	1.62005e-27	2.55141e-23
FOS	-1.87937	0.27	0.512	4.0642e-22	6.4007e-18
CD69	-1.28052	0.385	0.601	3.23863e-20	5.10052e-16
GZMK	-1.40437	0.181	0.455	6.71351e-19	1.05731e-14
DNAJB1	-1.13918	0.333	0.565	8.97127e-19	1.41289e-14
LYAR	-1.16817	0.126	0.352	1.39444e-16	2.1961e-12
IL7R	-1.31725	0.078	0.283	2.11669e-14	3.33357e-10
TXNIP	-1.21404	0.133	0.331	1.40405e-13	2.21124e-09
IGLC2	-1.05497	0.219	0.398	3.04761e-10	4.79968e-06
CMC1	-1.1715	0.13	0.279	3.40772e-09	5.36683e-05
