# Supplementary material for: Heterogeneity and Differentiation Trajectories of Infiltrating CD8+ T Cells in Lung Adenocarcinoma
Source: Cancers (Basel). 2022 Oct 22;14(21):5183. doi: 10.3390/cancers14215183 (PMC9658355; doi:10.3390/cancers14215183)
Supplement: Supplementary file 1 [file cancers-14-05183-s001.zip › Table S2.xlsx]

## Sheet: 41 DEGs
Table S2. 41 DEGs obtained by the high- and low-group of ETL subset ratio.
41 DEGs
Genes	logFC	AveExpr	P value	Adjusted P value
FOS	-1.27599	6.08716	6.71e-29	3.77e-24
ZFP36	-1.02523	6.54523	4.71e-26	1.32e-21
FOSB	-1.60886	2.87212	1.68e-25	3.14e-21
DUSP1	-1.07786	6.81344	3.17e-24	2.54e-20
EGR1	-1.08084	5.68528	6.68e-23	4.17e-19
MFAP4	-1.20563	4.80173	1.26e-22	7.07e-19
MGP	-1.0015	5.92726	2.93e-22	1.41e-18
C7	-1.28616	3.38604	2.68e-20	6.98e-17
ADH1B	-1.22171	2.22793	3.87e-20	8.7e-17
ATP13A4	-1.0243	2.29263	1.68e-16	8.62e-14
AQP1	-1.24164	5.91851	1.56e-15	5.59e-13
SCGB3A1	-1.86978	5.32601	8.83e-13	1.25e-10
AQP4	-1.09728	2.96851	4.88e-12	5.36e-10
SLC34A2	-1.18664	7.90819	4.99e-12	5.45e-10
SFTPC	-2.03146	5.10536	1.25e-11	1.2e-09
AGER	-1.14063	3.71883	1.51e-11	1.42e-09
UCHL1	1.23191	3.33293	2.01e-11	1.85e-09
SUSD2	-1.13945	3.88797	2.42e-11	2.18e-09
CYP4B1	-1.21037	3.5056	3.06e-11	2.68e-09
SFTA1P	-1.04161	3.54719	5.68e-11	4.6e-09
CLDN18	-1.1974	2.42814	2.19e-10	1.48e-08
CPS1	1.30129	1.53357	4.86e-10	2.96e-08
GGTLC1	-1.00725	2.5209	4.87e-10	2.96e-08
SCGB1A1	-1.79443	4.55425	4.99e-10	3.02e-08
AKR1C2	1.50373	2.60046	7.52e-10	4.27e-08
CEACAM6	-1.10038	8.29017	1.42e-09	7.4e-08
SFTPA1	-1.6684	7.85966	2e-09	9.97e-08
PIGR	-1.38658	5.86223	2.19e-09	1.06e-07
AGR3	-1.03519	4.74862	1.35e-08	5.21e-07
SCGB3A2	-1.46058	5.69814	3.38e-08	1.16e-06
FGL1	1.05067	1.8405	3.9e-08	1.31e-06
SFTPA2	-1.51741	8.16283	4.29e-08	1.42e-06
ASCL1	1.00561	1.01608	5.58e-08	1.77e-06
CALCA	1.21986	1.31524	2.28e-07	6.05e-06
FGA	1.25523	2.76699	7.15e-07	1.61e-05
CTSE	-1.05585	5.03986	1.02e-06	2.19e-05
AKR1C1	1.02702	2.55792	1.08e-06	2.29e-05
NAPSA	-1.02464	7.62232	1.26e-06	2.61e-05
GPX2	1.23886	3.44263	1.68e-06	3.32e-05
FGB	1.18939	2.16526	4.75e-06	8.06e-05
S100P	1.05774	5.24409	3.2e-05	0.00040263
