# Supplementary material for: Heterogeneity and Differentiation Trajectories of Infiltrating CD8+ T Cells in Lung Adenocarcinoma
Source: Cancers (Basel). 2022 Oct 22;14(21):5183. doi: 10.3390/cancers14215183 (PMC9658355; doi:10.3390/cancers14215183)
Supplement: Supplementary file 1 [file cancers-14-05183-s001.zip › Table S3.xlsx]

## Sheet: 19 hub genes
Table S3. PPI network of 19 hub genes.
node1	node2	coexpression	experimentally determined interaction	automated textmining	combined score
AGER	SCGB1A1	0.356	0	0.421	0.611
AGER	S100P	0	0.941	0.23	0.953
AGER	SCGB3A2	0.355	0	0.359	0.569
AGER	SFTPC	0.169	0	0.345	0.432
AGER	PIGR	0	0	0.474	0.474
AQP1	GAPDH	0.049	0.05	0.459	0.47
AQP4	GAPDH	0.063	0.05	0.437	0.457
ASCL1	GAPDH	0	0	0.418	0.418
ASCL1	SCGB1A1	0.051	0	0.394	0.401
CALCA	UCHL1	0.061	0	0.71	0.716
CALCA	FOS	0	0	0.617	0.617
CD69	GZMB	0.125	0	0.732	0.755
CD69	UCHL1	0	0	0.441	0.441
CD69	CXCL13	0.062	0	0.429	0.441
CD69	GAPDH	0	0.085	0.449	0.474
CD69	CXCR6	0.063	0	0.512	0.523
CD69	TNFRSF9	0	0	0.592	0.592
CD69	TNFRSF18	0.096	0	0.668	0.687
CD69	IL7R	0.107	0	0.731	0.75
CD69	CTLA4	0.127	0	0.9	0.909
CLDN18	SCGB1A1	0.309	0	0.203	0.425
CLDN18	SFTPA2	0.363	0	0.146	0.432
CLDN18	SFTPC	0.217	0	0.348	0.467
CLDN18	SFTPA1	0.367	0	0.222	0.487
CTLA4	GZMB	0.213	0	0.789	0.826
CTLA4	GAPDH	0	0	0.572	0.572
CTLA4	GZMK	0.097	0	0.397	0.432
CTLA4	UCHL1	0	0	0.493	0.493
CTLA4	CXCL13	0.076	0	0.511	0.528
CTLA4	FOS	0	0.054	0.4	0.408
CTLA4	CXCR6	0.108	0	0.429	0.469
CTLA4	IL7R	0.098	0	0.792	0.804
CTLA4	TNFRSF9	0.057	0	0.841	0.843
CTLA4	TNFRSF18	0.088	0	0.913	0.918
CXCL13	GZMB	0.1	0	0.4	0.436
CXCL13	CXCR6	0.097	0	0.452	0.946
CXCR6	GZMB	0.198	0	0.446	0.536
CXCR6	GZMK	0.632	0	0.326	0.742
CXCR6	IL7R	0.133	0	0.429	0.484
DNAJB1	GAPDH	0.101	0	0.458	0.492
DUSP1	GAPDH	0.062	0	0.48	0.494
DUSP1	EGR1	0.297	0.073	0.763	0.833
DUSP1	FOSB	0.676	0.111	0.536	0.855
DUSP1	DUSP4	0	0	0.73	0.902
DUSP1	ZFP36	0.793	0.085	0.724	0.943
DUSP1	FOS	0.873	0.111	0.674	0.96
DUSP4	FOS	0.063	0.111	0.365	0.425
EGR1	GAPDH	0	0.05	0.562	0.566
EGR1	ZFP36	0.3	0.05	0.443	0.597
EGR1	FOSB	0.754	0.073	0.758	0.94
EGR1	FOS	0.961	0.073	0.913	0.996
FOS	GAPDH	0	0	0.674	0.674
FOS	FOSB	0.899	0.139	0.947	0.983
FOS	ZFP36	0.793	0	0.477	0.887
FOSB	ZFP36	0.625	0	0.386	0.76
GAPDH	GZMB	0	0.079	0.445	0.467
GAPDH	MGP	0	0	0.447	0.447
GAPDH	GPX2	0.055	0.082	0.404	0.438
GAPDH	TXNIP	0.061	0	0.436	0.447
GAPDH	RBPJ	0	0.08	0.427	0.45
GAPDH	UCHL1	0.097	0	0.425	0.458
GAPDH	ZFP36	0.062	0.193	0.355	0.469
GAPDH	PKM	0.704	0.387	0.826	0.969
GZMB	GZMK	0.329	0	0.686	0.449
GZMB	TNFRSF18	0.104	0	0.571	0.599
GZMB	TNFRSF9	0.065	0	0.63	0.639
GZMB	IL7R	0.136	0	0.7	0.729
GZMB	RBPJ	0	0	0.149	0.911
GZMK	IL7R	0.257	0	0.33	0.48
IL7R	UCHL1	0	0	0.514	0.514
IL7R	TNFRSF9	0.068	0	0.517	0.53
IL7R	TNFRSF18	0.064	0	0.7	0.707
IL7R	SNX9	0	0	0	0.9
NAPSA	SFTPA1	0.132	0.083	0.325	0.416
NAPSA	SFTPC	0.095	0	0.315	0.932
PIGR	SFTPC	0	0	0.502	0.502
SCGB1A1	SLC34A2	0.325	0	0.148	0.401
SCGB1A1	SFTPA2	0.336	0	0.48	0.64
SCGB1A1	SCGB3A1	0.227	0	0.603	0.68
SCGB1A1	SFTPA1	0.338	0	0.566	0.701
SCGB1A1	SCGB3A2	0.431	0	0.703	0.823
SCGB1A1	SFTPC	0.395	0	0.82	0.886
SCGB3A1	SFTPC	0.19	0	0.308	0.416
SCGB3A2	SFTPA2	0.299	0	0.269	0.465
SCGB3A2	SFTPA1	0.299	0	0.4	0.561
SCGB3A2	SFTPC	0.385	0	0.474	0.663
SFTPA1	SFTPC	0.533	0	0.845	0.992
SFTPA1	SFTPA2	0.522	0.379	0.792	0.968
SFTPA1	SLC34A2	0.288	0	0.343	0.513
SFTPA2	SFTPC	0.569	0	0.836	0.992
SFTPA2	SLC34A2	0.287	0	0.209	0.412
SFTPC	SLC34A2	0.327	0	0.259	0.48
TNFRSF18	TNFRSF9	0	0	0.745	0.745
