# Supplementary material for: Heterogeneity and Differentiation Trajectories of Infiltrating CD8+ T Cells in Lung Adenocarcinoma
Source: Cancers (Basel). 2022 Oct 22;14(21):5183. doi: 10.3390/cancers14215183 (PMC9658355; doi:10.3390/cancers14215183)
Supplement: Supplementary file 1 [file cancers-14-05183-s001.zip › Table S5.xlsx]

## Sheet: primers
Table S5. Primer sequences used for qPCR analysis.
Genes	(anti)sensestrand	Sequences
AGER	Forward primer	5'-AGGACCAGGGAACCTACAGC-3'
	Reverse primer	5'-GCCTTTGCCACAAGATGAC-3'
CD69	Forward primer	5'-ACATTCTCAATGCCATCA-3'
	Reverse primer	5'-CTACCTGCGTATCGTTTT-3'
GAPDH	Forward primer	5'-GGACCTGACCTGCCGTCTAG-3'
	Reverse primer	5'-GTAGCCCAGGATGCCCTTGA-3'
IL7R	Forward primer	5'-TGTCGTCTATCGGGAAGGAG-3'
	Reverse primer	5'-CGGTAAGCTACATCGTGCATTA-3'
β-actin	Forward primer	5'-CTACCTCATGAAGATCCTCACCGA-3'
	Reverse primer	5'-TTCTCCTTAATGTCACGCACGATT-3'

## Sheet: Antibodies
Table S5. Antibody information used in western blot.
Antibodies	Host	Dilution Ratio	Cat. No	URL
AGER	Rabbit	WB: 1:2000	ET1702-27	http://www.huabio.cn/product/RAGE-antibody-ET1702-27
CD69	Mouse	WB: 1:1000	EM1709-21	http://www.huabio.cn/product/CD69-antibody-EM1709-21
GAPDH	Rabbit	WB: 1:5000	ET1601-4	http://www.huabio.cn/product/GAPDH-antibody-ET1601-4
IL7R	Rabbit	WB: 1:2000	ER1706-68	http://www.huabio.cn/product/IL-7R-alpha-antibody-ER1706-68
IgG-HRP	Goat Anti-Rabbit	WB: 1:20000	HA1001	http://www.huabio.cn/product/Goat-anti-Rabbit-IgG-HRP-antibody-HA1001
IgG-HRP	Goat Anti-Mouse	WB: 1:10000	HA1006	http://www.huabio.cn/product/Goat-anti-Mouse-IgG-HRP-antibody-HA1006
